# Supplementary material for: CFTR bearing variant p.Phe312del exhibits function inconsistent with phenotype and negligible response to ivacaftor
Source: JCI Insight. 2022 Mar 22;7(6):e148841. doi: 10.1172/jci.insight.148841 (PMC8986068; doi:10.1172/jci.insight.148841)
Supplement: Supplemental data set 1 [file jciinsight-7-148841-s136.xlsx]

## Sheet: Source Data for Figure 2
Lower right panel
	Mean ΔIsc value
	F312del/F508del		F508del/WT		WT/WT
	n=3		n=3		n=12
	uA	mean	uA	mean	uA	mean
Individual_1	7.9	8.5	13.5	9.03333	11.5	12.8667
Individual_2	10.85		4.9		11.2
Individual_3	6.75		8.7		17.2
Individual_4					14.9
Individual_5					26
Individual_6					13.7
Individual_7					13.2
Individual_8					11.2
Individual_9					13.3
Individual_10					5.7
Individual_11					9.3
Individual_12					7.2
Each individual's value is a mean of 4 technical replicates.
Statistics:
One-way ANOVA, p=0.2620

## Sheet: Source Data for Figure 4
Figure 4B
Current amplitude of F312del-CFTR vs WT-CFTR
	1	2	3	4	5	6	7	8							Mean	SD	SEM	n		Statistics
WT	-0.80579	-0.7407	-0.70094	-0.77963	-0.81879	-0.79997	-0.777661	-0.778072							-0.775194	0.0381503	0.0134882	8		Student's t-test, two-tailed, p = 0.141
F312del	-0.7515	-0.701	-0.741	-0.679	-0.651	-0.722	-0.6934	-0.752							-0.711362	0.0365962	0.0129387	8
Figure 4C
Po of F312del-CFTR vs WT-CFTR
	1	2	3	4	5	6	7	8							Mean	SD	SEM	n		Statistics
WT	0.489124	0.381479	0.341444	0.406672	0.420461	0.388214	0.49094	0.47322							0.423944	0.0552418	0.0195309	8		Student's t-test, two-tailed, p = 0.0000958
F312del	0.374468	0.267221	0.22305	0.244285	0.264545	0.300737	0.303912	0.24926							0.278435	0.047468	0.0167825	8
Figure 4D
MBD of F312del-CFTR vs WT-CFTR
	1	2	3	4	5	6	7	8							Mean	SD	SEM	n		Statistics
WT	146.185	149.505	135.802	145.183	117.975	116.479	104.5	104.927							127.57	18.7679	6.63547	8		Student's t-test, two-tailed, p = 0.303
F312del	122.743	152.735	148.749	131.899	131.933										137.612	12.6364	5.65117	5
Figure 4E
IBI of F312del-CFTR vs WT-CFTR
	1	2	3	4	5	6	7	8							Mean	SD	SEM	n		Statistics
WT	128.776	213.01	123.941	264.288	170.114	77.387	202.166	117.315							162.125	61.4727	21.7339	8		Student's t-test, two-tailed, p = 0.0171
F312del	168.653	388.939	342.685	235.197	252.693										277.633	87.9208	39.3194	5

## Sheet: Source Data for Figure 5
Figure 5B
Current amplitude of F312del-CFTR at increasing [VX-770]
	1	2	3	4	5	6	7	8							Mean	SD	SEM	n		Statistics
Control	-0.729	-0.765	-0.758	-0.743	-0.744	-0.667	-0.705	-0.772							-0.735375	0.0348504	0.0123215	8		One Way ANOVA, p = 0.564
10 nM VX-770	-0.7423	-0.745	-0.641	-0.718	-0.772										-0.72366	0.0500108	0.0223655	5
100 nM VX-770	-0.69	-0.756	-0.751	-0.7425	-0.755	-0.642	-0.701	-0.735							-0.721562	0.0406003	0.0143544	8
1 uM VX-770	-0.69	-0.7553	-0.692	-0.757	-0.641	-0.731									-0.71105	0.0451231	0.0184214	6
10 uM VX-770	-0.699	-0.64	-0.728												-0.689	0.0448442	0.0258908	3
Figure 5C
Po of F312del-CFTR at increasing [VX-770]
	1	2	3	4	5	6	7	8							Mean	SD	SEM	n		Statistics
Control	0.260376	0.273564	0.347872	0.22173	0.250411	0.402903	0.262927	0.267112							0.285862	0.0592717	0.0209557	8		One Way ANOVA, p = 0.494
10 nM VX-770	0.271525	0.222161	0.290215	0.259246	0.294281										0.267486	0.0290393	0.0129868	5
100 nM VX-770	0.255499	0.296081	0.366741	0.266721	0.205523	0.288518	0.17874	0.241318							0.262393	0.057877	0.0204626	8
1 uM VX-770	0.274427	0.276209	0.207911	0.235067	0.265279	0.146606									0.23425	0.0504251	0.0205859	6
10 uM VX-770	0.284213	0.290624	0.143498												0.239445	0.0831543	0.0480092	3

## Sheet: Source Data for Figure 6A
Figure 6A
BandC/BandC+BandB (relative normalized to Na+K+ATPase), HEK293 transient
	1	2	3			Mean	SD	SEM	n		Statistics
F312del	0.872497	0.920502	0.92233			0.90511	0.0282582	0.0163149	3		Dunnett's multiple comparisons test	Mean Diff.	95.00% CI of diff.	Significant?	Summary	Adjusted P Value
F508del	0	0	0			0	0	0	3		F312del vs. F508del	0.9051	0.7396 to 1.071	Yes	****	<0.0001	A-B
WT	0.831531	1.0083	1.03596			0.958597	0.110908	0.0640326	3		F312del vs. WT	-0.05349	-0.219 to 0.1121	No	ns	0.6083	A-C
											F508del vs. WT	-0.9586	-1.124 to -0.7931	Yes	****	<0.0001	B-C
											Test details	Mean 1	Mean 2	Mean Diff.	SE of diff.	n1	n2	q	DF
											F312del vs. F508del	0.9051	0	0.9051	0.05395	3	3	23.72	6
											F312del vs. WT	0.9051	0.9586	-0.05349	0.05395	3	3	1.402	6
											F508del vs. WT	0	0.9586	-0.9586	0.05395	3	3	25.13	6
BandC/BandC+BandB (relative normalized to Na+K+ATPase), CFBE stable
	1	2	3			Mean	SD	SEM	n		Statistics
WT	0.87	0.91	0.82			0.866667	0.0450925	0.0260342	3		Number of families	1
F312del_C1	0.78	0.75	0.72			0.75	0.03	0.0173205	3		Number of comparisons per family	2
F312del_C2	0.85	0.66	0.78			0.763333	0.0960902	0.0554777	3		Alpha	0.05
											Dunnett's multiple comparisons test	Mean Diff.	95% CI of diff.	Significant?	Summary		A-?
											WT vs. F312del clone 1	0.1167	-0.001765 to 0.2351	No	ns		B	F312del clone 1
											WT vs. F312del clone 2	0.1033	-0.2952 to 0.5019	No	ns		C	F312del clone 2
											Test details	Mean 1	Mean 2	Mean Diff.	SE of diff.	n1	n2	q	DF
											WT vs. F312del clone 1	0.8667	0.75	0.1167	0.02186	3	3	5.337	2
											WT vs. F312del clone 2	0.8667	0.7633	0.1033	0.07356	3	3	1.405	2

## Sheet: Source Data for Figure 6B
Figure 6B
CFBE F312del Clone 2 qRT PCR
CFTR2	23.9502	22.744	24.5512	23.8921
	23.5635	22.8832	24.4907	23.5886
	23.4252	22.9425	24.4144	23.7576
CFTR5	23.3554	22.6943	24.0764	23.3304
	23.205	22.7716	23.9644	23.2376
	23.1461	22.8239	24.0051	23.2714
HPRT1	23.0412	22.4957	23.4067	23.0423
	23.1391	22.4918	23.3779	23.0314
	23.0642	22.4756	23.3127	22.952
CFBE F312del Clone 2 CFTR mRNA expression relative to HPRT1
MEAN	0.79
SD	0.11
SEM	0.04
CFTR function
CFBE F312del	Delta Isc (µA/cm2)
Clone 2	99.1195
	107.621
	96.8593
	111.747
Mean	103.84
SD	7.02
SEM	3.51
Calculation for expressing CFTR function as % WT (Ref: Raraigh et al., AJHG, 2018, PMID: 29805046)
Predicted F312del Clone 2 CFTR function= 0.79*242.61
please note, 242.61 is a factor from standard curve of CFTR mRNA and CFTR function from 24 independent cell lines expressing WT-CFTR, See Fig 2 Ref. Raraigh et al. AJHG 2018 102(6): 1062–1077
qRT Primer sequences
CFTR qRT primer set 2, e18-e19, 121 bp
Forwar primer	5'- TGACCTTCTGCCTCTTACCA-3'
Reverse primer	5' - CACTATCACTGGCACTGTTGC-3'
CFTR qRT primer set 5, e24-e25, 102 bp
Forwar primer	5'-TCCCTATGAACAGTGGAGTGA-3'
Reverse primer	5'-AGGACAAAGTCAAGCTTCCCA-3'
As shown above, WT CFTR function was calculated for other clones and variants
Variant	Clone	ISC µA/cm2	ISC Mean µA/cm2	QPCR Mean	QPCR N	% WT CFTR FUNCTION
F312del	1	22.94	25.2042	0.21849	6	47.5381
		20.05
		28.31
		26.36
		25.96
		25.15
		27.49
		26.96
		23.92
		26.28
		24.63
		24.4
	2	99.1195	103.84	0.79	4	54.18
		107.621
		96.8593
		111.747
F508del	1	1.07	0.87	0.467963	3	0.77
		0.79
		0.77
	2	1.04	0.73	0.575874	4	0.52
		0.54
		0.66
		0.7
WT	1	217.83	217.91	24 such independent clones were tested to create a standard curve of CFTR mRNA and function (Raraigh et al. AJHG 2018)
		241.86
		203.41
		208.54

## Sheet: Source Data for Figure 7
Figure 7
Forskolin (µM )	ΔIsc (µA/cm2)
	F312del_ C1			F312del_C2			G551D_C4			G551D_C5			WT			F508C
	Mean	SEM	n	Mean	SEM	n	Mean	SEM	n	Mean	SEM	n	Mean	SEM	n	Mean	SEM	n
0.005	0.4	0.147572	3	1.4433	0.207168	3	0.8433	0.0521387	3	0.05	0.0609249	3	1.12	0.37289	3	0	0	2
0.01	0.42	0.105145	3	2.4933	0.176358	3	1.3733	0.0530058	3	0.2433	0.0752023	3	3.3733	0.138555	3	0.345	0.00503546	2
0.1	7.9533	0.385896	3	10.5867	1.21254	3	1.52	0.0582081	3	0.76	0.101156	3	48.2867	3.16775	3	12.545	4.08213	2
1	55.7	0.662139	3	88.8467	6.5241	3	4.3067	0.471272	3	5.4667	0.457399	3	130.217	2.32624	3	121.435	6.81028	2
5	65.8767	0.568266	3	103.627	3.61775	3	7.5933	0.296012	3	9.37	0.124566	3	148.627	0.883988	3	137.21	4.92972	2
10	67.7433	0.301792	3	108.703	1.22676	3	8.4267	0.0219075	3	11.5433	0.153179	3	156.507	0.37289	3	146.205	4.24766	2
	EC50 calculations
	F312del_C1	F312del_C2	G551D C4	G551D C5	WT	F508C
Best-fit values
Bottom	0.2317	1.771	1.073	-0.1117	-3.144	-0.08286
Hillslope	1.55	1.7	1.046	0.8009	1.004	1.749
Top	67.64	107.2	9.499	14.53	157.7	142.9
EC50	0.3729	0.4039	1.564	2.038	0.212	0.3754
logEC50	-0.4284	-0.3938	0.1942	0.3091	-0.6738	-0.4255
R squared	0.9995	0.991	0.9864	0.9927	0.9983	0.9948
